# Supplementary material for: Microevolution of Aedes aegypti
Source: PLoS One. 2015 Sep 11;10(9):e0137851. doi: 10.1371/journal.pone.0137851 (PMC4567268; doi:10.1371/journal.pone.0137851)
Supplement: S1 Table — (XLSX) [file pone.0137851.s002.xlsx]

## Sheet: Plan1
Locus	Allele	AUT12	WIN	SPR	SUM	AUT12
AED19	175	83.33	81.67	100.00	90.00	85.00
	178	16.67	18.33	0.00	10.00	15.00
C2A8	223	36.67	25.00	53.45	41.67	56.67
	226	23.33	5.00	13.79	13.33	6.67
	229	30.00	51.67	20.69	18.33	26.67
	232	10.00	18.33	12.07	26.67	10.00
T3A7	208	3.33	3.33	5.17	0.00	1.67
	220	18.33	25.00	32.76	41.67	36.67
	224	10.00	33.33	13.79	10.00	3.33
	228	43.33	25.00	27.59	21.67	40.00
	232	5.00	3.33	0.00	3.33	0.00
	236	16.67	3.33	0.00	1.67	16.67
	240	3.33	6.67	20.69	21.67	1.67
A10	229	1.67	0.00	0.00	0.00	0.00
	231	16.67	18.33	13.79	35.71	44.44
	233	6.67	11.67	13.79	17.86	11.11
	235	8.33	8.33	8.62	1.79	3.70
	237	53.33	55.00	41.38	30.36	33.33
	239	13.33	3.33	18.97	14.29	7.41
	241	0.00	3.33	3.45	0.00	0.00
B07	157	6.67	3.33	1.72	5.00	3.33
	159	0.00	1.67	8.62	1.67	0.00
	163	28.33	15.00	8.62	13.33	0.00
	165	0.00	0.00	1.72	1.67	0.00
	167	20.00	3.33	0.00	21.67	16.67
	169	20.00	60.00	44.83	41.67	48.33
	171	3.33	5.00	1.72	8.33	3.33
	173	5.00	1.67	15.52	0.00	15.00
	175	0.00	3.33	10.35	6.67	10.00
	177	0.00	3.33	0.00	0.00	0.00
	179	3.33	0.00	0.00	0.00	0.00
	181	3.33	1.67	1.72	0.00	0.00
	183	10.00	1.67	5.17	0.00	3.33
B19	156	0.00	13.79	3.45	8.00	9.62
	168	3.33	0.00	0.00	0.00	0.00
	174	18.33	0.00	3.45	0.00	0.00
	177	20.00	25.86	20.69	6.00	25.00
	180	26.67	13.79	36.21	28.00	1.92
	183	30.00	27.59	27.59	52.00	32.69
	186	1.67	15.52	8.62	6.00	30.77
	207	0.00	3.45	0.00	0.00	0.00
AC1	179	1.67	1.67	0.00	1.67	10.00
	181	1.67	10.00	6.90	21.67	16.67
	185	23.33	13.33	17.24	8.33	3.33
	193	1.67	3.33	0.00	0.00	0.00
	195	71.67	71.67	75.86	68.33	70.00
AC2	170	38.33	33.33	72.41	46.55	46.67
	172	40.00	43.33	15.52	27.59	45.00
	174	21.67	23.33	12.07	25.86	8.33
AC4	114	91.67	88.33	77.59	81.03	85.00
	130	8.33	11.67	22.41	18.97	15.00
AC7	115	78.33	71.67	84.48	87.93	61.67
	117	0.00	5.00	0.00	0.00	18.33
	127	1.67	1.67	5.17	1.72	1.67
	129	18.33	20.00	10.35	1.72	13.33
	131	0.00	1.67	0.00	8.62	5.00
	133	1.67	0.00	0.00	0.00	0.00
AG1	99	5.00	1.67	0.00	0.00	1.67
	101	8.33	0.00	15.52	13.33	5.00
	103	31.67	25.00	36.21	23.33	38.33
	105	30.00	21.67	10.35	20.00	21.67
	107	25.00	51.67	37.93	43.33	33.33
AG2	101	13.33	6.67	18.97	28.33	10.35
	103	8.33	1.67	0.00	11.67	5.17
	105	40.00	43.33	29.31	23.33	31.03
	119	1.67	1.67	1.72	6.67	6.90
	121	3.33	0.00	0.00	0.00	0.00
	125	1.67	6.67	8.62	0.00	0.00
	127	0.00	5.00	0.00	1.67	0.00
	129	6.67	6.67	10.35	5.00	13.79
	131	0.00	1.67	0.00	0.00	0.00
	133	1.67	0.00	0.00	0.00	0.00
	135	0.00	5.00	5.17	0.00	8.62
	137	1.67	3.33	6.90	0.00	0.00
	139	8.33	3.33	0.00	3.33	12.07
	141	6.67	10.00	6.90	5.00	5.17
	143	3.33	5.00	5.17	11.67	0.00
	145	3.33	0.00	3.45	0.00	6.90
	151	0.00	0.00	0.00	1.67	0.00
	157	0.00	0.00	3.45	1.67	0.00
AG3	152	16.67	13.33	0.00	10.00	8.33
	154	5.00	5.00	6.90	16.67	3.33
	156	36.67	26.67	43.10	25.00	43.33
	158	16.67	5.00	12.07	3.33	16.67
	160	25.00	50.00	37.93	45.00	28.33
AG4	143	5.36	5.36	5.17	12.07	5.00
	147	25.00	19.64	0.00	0.00	18.33
	149	19.64	1.79	32.76	13.79	31.67
	151	50.00	73.21	62.07	74.14	45.00
AG5	154	5.00	6.67	3.70	1.85	14.29
	156	46.67	45.00	37.04	44.44	44.64
	160	6.67	6.67	0.00	18.52	3.57
	164	21.67	21.67	24.07	12.96	21.43
	166	20.00	20.00	35.19	22.22	16.07
AG7	137	11.67	16.67	1.72	0.00	6.67
	141	15.00	18.33	29.31	20.69	5.00
	143	40.00	33.33	29.31	32.76	25.00
	147	0.00	13.33	12.07	10.35	10.00
	149	1.67	0.00	0.00	0.00	0.00
	151	31.67	15.00	25.86	29.31	51.67
	191	0.00	3.33	1.72	6.90	1.67
CT2	170	83.33	75.00	94.83	89.66	73.33
	174	11.67	25.00	5.17	10.35	26.67
	176	5.00	0.00	0.00	0.00	0.00
A1	137	0.00	0.00	32.76	33.33	35.00
	139	21.67	18.33	0.00	0.00	0.00
	141	10.00	11.67	24.14	15.00	21.67
	147	15.00	8.33	0.00	0.00	0.00
	153	53.33	61.67	43.1	51.67	43.33
B2	80	10.00	1.67	5.17	3.33	13.33
	98	90.00	98.33	94.83	96.67	86.67
B3	151	68.33	81.67	87.93	66.67	90.00
	154	0.00	1.67	0.00	0.00	0.00
	157	0.00	3.33	0.00	13.33	0.00
	160	31.67	13.33	12.07	20.00	10.00
