# Supplementary material for: Microevolution of Aedes aegypti
Source: PLoS One. 2015 Sep 11;10(9):e0137851. doi: 10.1371/journal.pone.0137851 (PMC4567268; doi:10.1371/journal.pone.0137851)
Supplement: S2 Table — N, sample size (number of mosquitoes); AR, allelic richness; Ho, observed heterozygosity; He, expected heterozygosity; Fis, inbreeding coefficient. In bold, significant p-values (α<0.05) following Bonferroni correction (corrected α<0.0005) rejecting Hardy—Weinberg equilibrium.—not applicable. (XLSX) [file pone.0137851.s003.xlsx]

## Sheet: Plan1
Locus	Sample (N)	AR	Ho	He	Fis	P
AED19	OUT11 (30)	02.00	08.00	08.47	0.0569	1.0000
	WIN (30)	02.00	09.00	09.13	0.0151	1.0000
	SPR (29)	01.00	00.00	00.00	-	-
	SUM (30)	02.00	06.00	05.49	-0.0943	1.0000
	OUT12 (30)	02.00	05.00	07.77	0.3612	0.0991
C2A8	OUT11 (30)	04.00	7.00	21.69	0.6811	0.0000
	WIN (30)	03.99	18.00	19.35	0.0712	0.0014
	SPR (29)	04.00	09.00	18.82	0.5263	0.0000
	SUM (30)	04.00	07.00	21.47	0.6778	0.0000
	OUT12 (30)	03.99	09.00	18.10	0.5071	0.0002
T3A7	OUT11 (30)	06.94	14.00	22.45	0.3806	0.0000
	WIN (30)	06.92	04.00	23.06	0.8290	0.0000
	SPR (29)	04.99	09.00	22.19	0.5987	0.0000
	SUM (30)	05.80	15.00	22.00	0.3219	0.0029
	OUT12 (30)	05.64	04.00	20.62	0.8087	0.0000
A10	OUT11 (30)	05.83	20.00	20.08	0.0043	0.1547
	WIN (30)	05.94	16.00	19.55	0.1845	0.3339
	SPR (29)	05.98	23.00	22.01	-0.0455	0.8434
	SUM (28)	04.89	22.00	20.74	-0.0617	0.4535
	OUT12 (27)	04.99	19.00	18.49	-0.0281	0.3816
B07	OUT11 (30)	08.91	24.00	25.00	0.0407	0.0206
	WIN (30)	10.22	17.00	18.59	0.0870	0.2973
	SPR (29)	09.44	16.00	22.00	0.2763	0.0000
	SUM (30)	07.66	20.00	22.79	0.1245	0.0634
	OUT12 (30)	06.92	13.00	21.44	0.3978	0.0000
B19	OUT11 (30)	05.80	18.00	23.30	0.2307	0.0302
	WIN (29)	05.98	11.00	23.42	0.5347	0.0000
	SPR (29)	05.96	20.00	21.84	0.0857	0.0432
	SUM (25)	05.00	04.00	16.26	0.7579	0.0000
	OUT12 (26)	04.96	06.00	19.25	0.6926	0.0000
AC1	OUT11 (30)	04.50	12.00	13.15	0.0890	0.4958
	WIN (30)	04.80	12.00	13.94	0.1418	0.1319
	SPR (29)	02.99	14.00	11.50	-0.2212	0.4990
	SUM (30)	03.83	13.00	14.61	0.1119	0.6585
	OUT12 (30)	03.97	15.00	14.37	-0.0444	0.3990
AC2	OUT11 (30)	03.00	23.00	19.71	-0.1702	0.0281
	WIN (30)	03.00	19.00	19.72	0.0376	0.0776
	SPR (29)	03.00	10.00	12.89	0.2276	0.0628
	SUM (29)	03.00	13.00	18.89	0.3158	0.0043
	OUT12 (30)	03.00	13.00	17.47	0.2593	0.0384
AC4	OUT11 (30)	02.00	05.00	04.66	-0.0741	1.0000
	WIN (30)	02.00	07.00	06.28	-0.1154	1.0000
	SPR (29)	02.00	13.00	10.26	-0.2727	0.2919
	SUM (29)	02.00	11.00	09.07	-0.2174	0.5478
	OUT12 (30)	02.00	07.00	07.77	0.1018	0.5047
AC7	OUT11 (30)	03.66	13.00	10.74	-0.2142	0.6977
	WIN (30)	04.66	14.00	13.52	-0.0357	0.5819
	SPR (29)	02.99	09.00	08.05	-0.1200	1.0000
	SUM (29)	03.72	06.00	06.45	0.0718	0.1929
	OUT12 (30)	04.82	16.00	17.25	0.0739	0.0069
AG1	OUT11 (30)	04.99	28.00	22.50	-0.2492	0.0014
	WIN (30)	03.83	22.00	19.01	-0.1600	0.3722
	SPR (29)	04.00	15.00	20.36	0.2670	0.0648
	SUM (30)	04.00	18.00	21.35	0.1594	0.0002
	OUT12 (30)	04.82	23.00	21.11	-0.0908	0.1194
AG2	OUT11 (30)	12.25	21.00	24.25	0.1362	0.0237
	WIN (30)	12.43	22.00	23.74	0.0747	0.1198
	SPR (29)	10.82	27.00	24.85	-0.0878	0.3104
	SUM (30)	10.46	29.00	25.22	-0.1528	0.0138
	OUT12 (29)	8.99	21.00	24.70	0.1521	0.0000
AG3	OUT11 (30)	04.99	23.00	22.72	-0.0121	0.0981
	WIN (30)	04.99	21.00	20.01	-0.0500	0.6654
	SPR (29)	03.99	10.00	19.21	0.4839	1.0000
	SUM (30)	04.97	11.00	21.23	0.4863	0.0008
	OUT12 (30)	04.97	21.00	21.23	0.0114	1.0000
AG4	OUT11 (28)	03.99	15.00	18.41	0.1884	0.0994
	WIN (28)	03.89	14.00	12.03	-0.1667	0.2863
	SPR (29)	02.99	07.00	14.89	0.5344	0.0016
	SUM (29)	03.00	10.00	12.29	0.1896	0.0580
	OUT12 (30)	03.99	15.00	20.16	0.2596	0.0005
AG5	OUT11 (30)	04.99	21.00	21.00	-0.0000	0.0725
	WIN (30)	04.99	21.00	21.40	0.0193	0.3008
	SPR (27)	03.99	14.00	18.69	0.2549	0.2107
	SUM (27)	04.92	20.00	19.30	-0.0369	0.0275
	OUT12 (28)	04.99	16.00	20.16	0.2095	0.0057
AG7	OUT11 (30)	04.83	20.00	21.45	0.0690	0.2134
	WIN (30)	05.97	20.00	23.98	0.1685	0.3265
	SPR (29)	05.72	26.00	22.01	-0.1847	0.1144
	SUM (29)	04.99	25.00	22.08	-0.1345	0.1578
	OUT12 (30)	05.82	18.00	19.93	0.0984	0.4660
CT2	OUT11 (30)	02.99	10.00	08.83	-0.1350	1.0000
	WIN (30)	02.00	11.00	11.44	0.0392	1.0000
	SPR (29)	01.99	03.00	02.89	-0.0370	1.0000
	SUM (29)	02.00	04.00	05.47	0.2727	0.2481
	OUT12 (30)	02.00	14.00	11.93	-0.1793	0.6372
A1	OUT11 (30)	04.00	18.00	19.40	0.0736	0.8004
	WIN (30)	04.00	16.00	17.25	0.0739	0.0760
	SPR (29)	03.00	18.00	19.14	0.0606	0.0054
	SUM (30)	03.00	23.00	18.28	-0.2633	0.2957
	OUT12 (30)	03.00	13.00	19.61	0.3409	0.0149
B2	OUT11 (30)	02.00	06.00	05.49	-0.0943	1.0000
	WIN (30)	01.83	01.00	01.00	-0.0000	-
	SPR (29)	01.99	03.00	02.89	-0.0377	1.0000
	SUM (30)	01.97	02.00	01.96	-0.0175	1.0000
	OUT12 (30)	02.00	08.00	07.05	-0.1373	1.0000
B3	OUT11 (30)	02.00	09.00	13.20	0.03221	0.0981
	WIN (30)	03.80	09.00	09.57	0.0612	0.6654
	SPR (29)	02.00	07.00	06.26	-0.1200	1.0000
	SUM (30)	03.00	08.00	15.18	0.4775	0.0008
	OUT12 (30)	02.00	06.00	05.49	-0.0943	1.0000
