# Supplementary material for: Microevolution of Aedes aegypti
Source: PLoS One. 2015 Sep 11;10(9):e0137851. doi: 10.1371/journal.pone.0137851 (PMC4567268; doi:10.1371/journal.pone.0137851)
Supplement: S3 Table — In bold, significant p-values (p>0.01).—not applicable. (XLSX) [file pone.0137851.s004.xlsx]

## Sheet: Plan1
Locus	Sample
	OUT11	WIN	SPR	SUM	OUT12
AED19	0.1826	0.1826	-	0.0000	0.2582
C2A8	0.3604	0.2345	0.3246	0.4891	0.2769
T3A7	0.2062	0.4101	0.4362	0.3225	0.3385
A10	0.0000	0.0907	0.0000	0.0000	0.0000
B07	0.1311	0.0291	0.1726	0.0178	0.2022
B19	0.0876	0.2621	0.0689	0.2999	0.2880
AC1	0.7250	0.7218	0.7355	0.6945	0.6820
AC2	0.1495	0.2360	0.2114	0.3621	0.1828
AC4	0.0000	0.0000	0.0000	0.0000	0.1826
AC7	0.0000	0.0000	0.0000	0.0000	0.0000
AG1	0.1492	0.4681	0.4460	0.4550	0.2798
AG2	0.0000	0.0031	0.0000	0.0000	0.0397
AG3	0.2337	0.4821	0.5221	0.5800	0.2767
AG4	0.5227	0.7060	0.7135	0.7479	0.4970
AG5	0.1965	0.1974	0.4220	0.2290	0.2331
AG7	0.0000	0.1040	0.0000	0.0000	0.0509
CT2	0.0000	0.0074	0.0000	0.0677	0.0000
A1	0.5476	0.6257	0.4266	0.4436	0.5300
B2	0.8944	0.9832	0.9469	0.9661	0.8563
B3	0.4082	0.1547	0.0000	0.3463	0.0000
